# Supplementary material for: Comparative Study of Machine Learning for Predicting Compressive Strength in Oyster Shell Cementitious Composites
Source: Materials (Basel). 2025 Nov 25;18(23):5314. doi: 10.3390/ma18235314 (PMC12693202; doi:10.3390/ma18235314)
Supplement: Supplementary file 1 [file materials-18-05314-s001.zip]

Archive with 1 entries (1 files):
- materials-3994270-supplementary.xlsx
