# Supplementary material for: Comparative Study of Machine Learning for Predicting Compressive Strength in Oyster Shell Cementitious Composites
Source: Materials (Basel). 2025 Nov 25;18(23):5314. doi: 10.3390/ma18235314 (PMC12693202; doi:10.3390/ma18235314)
Supplement: Supplementary file 1 [file materials-18-05314-s001.zip › materials-3994270-supplementary.xlsx]

## Sheet: Sheet1
Compressive Strength	Cement	Oyster Shells	Sand	Aggregate	W/C	Silica fume	Blast furnace slag	Steel fiber	Fly ash	Superplasticizer	Curing days	Particle size	Cross section	Dry curing	Fresh water curing	Sodium chloride curing
39	100	100	0	0	0.35	0	0	0	0	0	91	0.6	2500	FALSE	TRUE	FALSE
34.69	100	100	0	0	0.35	0	0	0	0	0	91	0.6	2500	FALSE	TRUE	FALSE
35.47	100	100	0	0	0.35	0	0	0	0	0	91	0.6	2500	FALSE	TRUE	FALSE
43.29	100	100	0	0	0.35	0	0	0	0	0	91	0.6	2500	FALSE	TRUE	FALSE
36.7	100	100	0	0	0.35	0	0	0	0	0	91	0.6	2500	FALSE	TRUE	FALSE
43.65	100	100	0	0	0.35	0	0	0	0	0	91	0.6	2500	FALSE	TRUE	FALSE
29.74	100	100	0	0	0.35	0	0	0	0	0	91	0.6	2500	FALSE	FALSE	TRUE
39.14	100	100	0	0	0.35	0	0	0	0	0	91	0.6	2500	FALSE	FALSE	TRUE
38.11	100	100	0	0	0.35	0	0	0	0	0	91	0.6	2500	FALSE	FALSE	TRUE
32.27	100	100	0	0	0.35	0	0	0	0	0	91	0.6	2500	FALSE	FALSE	TRUE
32.88	100	100	0	0	0.35	0	0	0	0	0	91	0.6	2500	FALSE	FALSE	TRUE
35.15	100	100	0	0	0.35	0	0	0	0	0	91	0.6	2500	FALSE	FALSE	TRUE
56.95	100	100	0	0	0.35	0	0	1	0	0.5	91	0.6	2500	FALSE	TRUE	FALSE
67.48	100	100	0	0	0.35	0	0	1	0	0.5	91	0.6	2500	FALSE	TRUE	FALSE
62.81	100	100	0	0	0.35	0	0	1	0	0.5	91	0.6	2500	FALSE	TRUE	FALSE
55.75	100	100	0	0	0.35	0	0	1	0	0.5	91	0.6	2500	FALSE	TRUE	FALSE
51.02	100	100	0	0	0.35	0	0	1	0	0.5	91	0.6	2500	FALSE	TRUE	FALSE
56.81	100	100	0	0	0.35	0	0	1	0	0.5	91	0.6	2500	FALSE	TRUE	FALSE
49.6	100	100	0	0	0.35	0	0	1	0	0.5	91	0.6	2500	FALSE	FALSE	TRUE
47.47	100	100	0	0	0.35	0	0	1	0	0.5	91	0.6	2500	FALSE	FALSE	TRUE
58.33	100	100	0	0	0.35	0	0	1	0	0.5	91	0.6	2500	FALSE	FALSE	TRUE
44.6	100	100	0	0	0.35	0	0	1	0	0.5	91	0.6	2500	FALSE	FALSE	TRUE
55.83	100	100	0	0	0.35	0	0	1	0	0.5	91	0.6	2500	FALSE	FALSE	TRUE
49	100	100	0	0	0.35	0	0	1	0	0.5	91	0.6	2500	FALSE	FALSE	TRUE
65.51	100	100	0	0	0.35	15	0	0	0	0.5	91	0.6	2500	FALSE	TRUE	FALSE
72.38	100	100	0	0	0.35	15	0	0	0	0.5	91	0.6	2500	FALSE	TRUE	FALSE
74.79	100	100	0	0	0.35	15	0	0	0	0.5	91	0.6	2500	FALSE	TRUE	FALSE
74.12	100	100	0	0	0.35	15	0	0	0	0.5	91	0.6	2500	FALSE	TRUE	FALSE
71.77	100	100	0	0	0.35	15	0	0	0	0.5	91	0.6	2500	FALSE	TRUE	FALSE
75.63	100	100	0	0	0.35	15	0	0	0	0.5	91	0.6	2500	FALSE	TRUE	FALSE
57.08	100	100	0	0	0.35	15	0	0	0	0.5	91	0.6	2500	FALSE	FALSE	TRUE
50.88	100	100	0	0	0.35	15	0	0	0	0.5	91	0.6	2500	FALSE	FALSE	TRUE
48.66	100	100	0	0	0.35	15	0	0	0	0.5	91	0.6	2500	FALSE	FALSE	TRUE
73.41	100	100	0	0	0.35	15	0	0	0	0.5	91	0.6	2500	FALSE	FALSE	TRUE
81.67	100	100	0	0	0.35	15	0	0	0	0.5	91	0.6	2500	FALSE	FALSE	TRUE
70.81	100	100	0	0	0.35	15	0	0	0	0.5	91	0.6	2500	FALSE	FALSE	TRUE
77.2	100	100	0	0	0.35	0	15	0	0	0.5	91	0.6	2500	FALSE	TRUE	FALSE
60.02	100	100	0	0	0.35	0	15	0	0	0.5	91	0.6	2500	FALSE	TRUE	FALSE
55.07	100	100	0	0	0.35	0	15	0	0	0.5	91	0.6	2500	FALSE	TRUE	FALSE
72.16	100	100	0	0	0.35	0	15	0	0	0.5	91	0.6	2500	FALSE	TRUE	FALSE
51.89	100	100	0	0	0.35	0	15	0	0	0.5	91	0.6	2500	FALSE	TRUE	FALSE
57.64	100	100	0	0	0.35	0	15	0	0	0.5	91	0.6	2500	FALSE	TRUE	FALSE
53.11	100	100	0	0	0.35	0	15	0	0	0.5	91	0.6	2500	FALSE	FALSE	TRUE
54	100	100	0	0	0.35	0	15	0	0	0.5	91	0.6	2500	FALSE	FALSE	TRUE
56.11	100	100	0	0	0.35	0	15	0	0	0.5	91	0.6	2500	FALSE	FALSE	TRUE
52.17	100	100	0	0	0.35	0	15	0	0	0.5	91	0.6	2500	FALSE	FALSE	TRUE
51.76	100	100	0	0	0.35	0	15	0	0	0.5	91	0.6	2500	FALSE	FALSE	TRUE
54.93	100	100	0	0	0.35	0	15	0	0	0.5	91	0.6	2500	FALSE	FALSE	TRUE
47.04	100	100	0	0	0.35	0	15	0	0	0.5	91	0.6	2500	FALSE	FALSE	TRUE
59.35	100	100	0	0	0.35	0	15	0	0	0.5	91	0.6	2500	FALSE	FALSE	TRUE
57.15	100	100	0	0	0.35	0	15	0	0	0.5	91	0.6	2500	FALSE	FALSE	TRUE
41.01	100	100	0	0	0.35	0	0	0	0	0	91	0.6	2500	FALSE	TRUE	FALSE
43.1	100	100	0	0	0.35	0	0	0	0	0	91	0.6	2500	FALSE	TRUE	FALSE
35.02	100	100	0	0	0.35	0	0	0	0	0	91	0.6	2500	FALSE	TRUE	FALSE
33.88	100	100	0	0	0.35	0	0	0	0	0	91	0.6	2500	FALSE	FALSE	TRUE
35.63	100	100	0	0	0.35	0	0	0	0	0	91	0.6	2500	FALSE	FALSE	TRUE
35.31	100	100	0	0	0.35	0	0	0	0	0	91	0.6	2500	FALSE	FALSE	TRUE
50.2	100	0	100	0	0.35	0	0	0	0	0	91	0.6	2500	FALSE	TRUE	FALSE
41.8	100	0	100	0	0.35	0	0	0	0	0	91	0.6	2500	FALSE	TRUE	FALSE
50.4	100	0	100	0	0.35	0	0	0	0	0	91	0.6	2500	FALSE	TRUE	FALSE
53.1	100	30	70	0	0.35	0	0	0	0	0	91	0.6	2500	FALSE	TRUE	FALSE
45	100	30	70	0	0.35	0	0	0	0	0	91	0.6	2500	FALSE	TRUE	FALSE
44.2	100	30	70	0	0.35	0	0	0	0	0	91	0.6	2500	FALSE	TRUE	FALSE
37.9	100	70	30	0	0.35	0	0	0	0	0	91	0.6	2500	FALSE	TRUE	FALSE
46.5	100	70	30	0	0.35	0	0	0	0	0	91	0.6	2500	FALSE	TRUE	FALSE
36.7	100	70	30	0	0.35	0	0	0	0	0	91	0.6	2500	FALSE	TRUE	FALSE
42.2	100	100	0	0	0.35	0	0	0	0	0	91	0.6	2500	FALSE	TRUE	FALSE
35.8	100	100	0	0	0.35	0	0	0	0	0	91	0.6	2500	FALSE	TRUE	FALSE
37.6	100	100	0	0	0.35	0	0	0	0	0	91	0.6	2500	FALSE	TRUE	FALSE
44.4	100	0	100	0	0.35	0	0	0	0	0	91	0.6	2500	FALSE	FALSE	TRUE
38.12	100	0	100	0	0.35	0	0	0	0	0	91	0.6	2500	FALSE	FALSE	TRUE
52.6	100	0	100	0	0.35	0	0	0	0	0	91	0.6	2500	FALSE	FALSE	TRUE
42.67	100	30	70	0	0.35	0	0	0	0	0	91	0.6	2500	FALSE	FALSE	TRUE
42.27	100	30	70	0	0.35	0	0	0	0	0	91	0.6	2500	FALSE	FALSE	TRUE
40.19	100	30	70	0	0.35	0	0	0	0	0	91	0.6	2500	FALSE	FALSE	TRUE
43.89	100	70	30	0	0.35	0	0	0	0	0	91	0.6	2500	FALSE	FALSE	TRUE
51.07	100	70	30	0	0.35	0	0	0	0	0	91	0.6	2500	FALSE	FALSE	TRUE
49.08	100	70	30	0	0.35	0	0	0	0	0	91	0.6	2500	FALSE	FALSE	TRUE
32.14	100	100	0	0	0.35	0	0	0	0	0	91	0.6	2500	FALSE	FALSE	TRUE
37.1	100	100	0	0	0.35	0	0	0	0	0	91	0.6	2500	FALSE	FALSE	TRUE
33.47	100	100	0	0	0.35	0	0	0	0	0	91	0.6	2500	FALSE	FALSE	TRUE
43.4	100	0	100	0	0.4	0	0	0	0	0	7	0.6	2500	TRUE	FALSE	FALSE
39.2	100	0	100	0	0.4	0	0	0	0	0	7	0.6	2500	TRUE	FALSE	FALSE
41.3	100	0	100	0	0.4	0	0	0	0	0	7	0.6	2500	TRUE	FALSE	FALSE
37.3	100	30	70	0	0.4	0	0	0	0	0	7	0.6	2500	TRUE	FALSE	FALSE
36.6	100	30	70	0	0.4	0	0	0	0	0	7	0.6	2500	TRUE	FALSE	FALSE
40.7	100	30	70	0	0.4	0	0	0	0	0	7	0.6	2500	TRUE	FALSE	FALSE
41.7	100	70	30	0	0.4	0	0	0	0	0	7	0.6	2500	TRUE	FALSE	FALSE
35.5	100	70	30	0	0.4	0	0	0	0	0	7	0.6	2500	TRUE	FALSE	FALSE
40.1	100	70	30	0	0.4	0	0	0	0	0	7	0.6	2500	TRUE	FALSE	FALSE
36.6	100	100	0	0	0.4	0	0	0	0	0	7	0.6	2500	TRUE	FALSE	FALSE
35.3	100	100	0	0	0.4	0	0	0	0	0	7	0.6	2500	TRUE	FALSE	FALSE
31.7	100	100	0	0	0.4	0	0	0	0	0	7	0.6	2500	TRUE	FALSE	FALSE
28.8	100	0	100	0	0.45	0	0	0	0	0	7	0.6	2500	TRUE	FALSE	FALSE
24.6	100	0	100	0	0.45	0	0	0	0	0	7	0.6	2500	TRUE	FALSE	FALSE
31.2	100	0	100	0	0.45	0	0	0	0	0	7	0.6	2500	TRUE	FALSE	FALSE
29.5	100	30	70	0	0.45	0	0	0	0	0	7	0.6	2500	TRUE	FALSE	FALSE
23.1	100	30	70	0	0.45	0	0	0	0	0	7	0.6	2500	TRUE	FALSE	FALSE
28.6	100	30	70	0	0.45	0	0	0	0	0	7	0.6	2500	TRUE	FALSE	FALSE
31.7	100	70	30	0	0.45	0	0	0	0	0	7	0.6	2500	TRUE	FALSE	FALSE
35.8	100	70	30	0	0.45	0	0	0	0	0	7	0.6	2500	TRUE	FALSE	FALSE
33.9	100	70	30	0	0.45	0	0	0	0	0	7	0.6	2500	TRUE	FALSE	FALSE
33.4	100	100	0	0	0.45	0	0	0	0	0	7	0.6	2500	TRUE	FALSE	FALSE
36.8	100	100	0	0	0.45	0	0	0	0	0	7	0.6	2500	TRUE	FALSE	FALSE
36.3	100	100	0	0	0.45	0	0	0	0	0	7	0.6	2500	TRUE	FALSE	FALSE
27.8	100	0	100	0	0.5	0	0	0	0	0	7	0.6	2500	TRUE	FALSE	FALSE
25.6	100	0	100	0	0.5	0	0	0	0	0	7	0.6	2500	TRUE	FALSE	FALSE
26.7	100	0	100	0	0.5	0	0	0	0	0	7	0.6	2500	TRUE	FALSE	FALSE
28	100	30	70	0	0.5	0	0	0	0	0	7	0.6	2500	TRUE	FALSE	FALSE
31.2	100	30	70	0	0.5	0	0	0	0	0	7	0.6	2500	TRUE	FALSE	FALSE
29.5	100	30	70	0	0.5	0	0	0	0	0	7	0.6	2500	TRUE	FALSE	FALSE
26	100	70	30	0	0.5	0	0	0	0	0	7	0.6	2500	TRUE	FALSE	FALSE
24.1	100	70	30	0	0.5	0	0	0	0	0	7	0.6	2500	TRUE	FALSE	FALSE
25.9	100	70	30	0	0.5	0	0	0	0	0	7	0.6	2500	TRUE	FALSE	FALSE
27.7	100	100	0	0	0.5	0	0	0	0	0	7	0.6	2500	TRUE	FALSE	FALSE
28.5	100	100	0	0	0.5	0	0	0	0	0	7	0.6	2500	TRUE	FALSE	FALSE
28.5	100	100	0	0	0.5	0	0	0	0	0	7	0.6	2500	TRUE	FALSE	FALSE
46.9	100	0	100	0	0.35	0	0	0	0	0	7	0.6	2500	TRUE	FALSE	FALSE
44.2	100	0	100	0	0.35	0	0	0	0	0	7	0.6	2500	TRUE	FALSE	FALSE
43.4	100	0	100	0	0.35	0	0	0	0	0	7	0.6	2500	TRUE	FALSE	FALSE
41.4	100	0	100	0	0.35	0	0	0	0	0	28	0.6	2500	TRUE	FALSE	FALSE
46.8	100	0	100	0	0.35	0	0	0	0	0	28	0.6	2500	TRUE	FALSE	FALSE
39.6	100	0	100	0	0.35	0	0	0	0	0	28	0.6	2500	TRUE	FALSE	FALSE
48.1	100	30	70	0	0.35	0	0	0	0	0	7	0.6	2500	TRUE	FALSE	FALSE
44.6	100	30	70	0	0.35	0	0	0	0	0	7	0.6	2500	TRUE	FALSE	FALSE
36.7	100	30	70	0	0.35	0	0	0	0	0	7	0.6	2500	TRUE	FALSE	FALSE
46	100	30	70	0	0.35	0	0	0	0	0	28	0.6	2500	TRUE	FALSE	FALSE
48.3	100	30	70	0	0.35	0	0	0	0	0	28	0.6	2500	TRUE	FALSE	FALSE
44.9	100	30	70	0	0.35	0	0	0	0	0	28	0.6	2500	TRUE	FALSE	FALSE
46.2	100	70	30	0	0.35	0	0	0	0	0	7	0.6	2500	TRUE	FALSE	FALSE
38.7	100	70	30	0	0.35	0	0	0	0	0	7	0.6	2500	TRUE	FALSE	FALSE
37.8	100	70	30	0	0.35	0	0	0	0	0	7	0.6	2500	TRUE	FALSE	FALSE
44.3	100	70	30	0	0.35	0	0	0	0	0	28	0.6	2500	TRUE	FALSE	FALSE
43	100	70	30	0	0.35	0	0	0	0	0	28	0.6	2500	TRUE	FALSE	FALSE
51.4	100	70	30	0	0.35	0	0	0	0	0	28	0.6	2500	TRUE	FALSE	FALSE
34.2	100	100	0	0	0.35	0	0	0	0	0	7	0.6	2500	TRUE	FALSE	FALSE
37.7	100	100	0	0	0.35	0	0	0	0	0	7	0.6	2500	TRUE	FALSE	FALSE
41.7	100	100	0	0	0.35	0	0	0	0	0	7	0.6	2500	TRUE	FALSE	FALSE
47.23	100	100	0	0	0.35	0	0	0	0	0	28	0.6	2500	TRUE	FALSE	FALSE
38.59	100	100	0	0	0.35	0	0	0	0	0	28	0.6	2500	TRUE	FALSE	FALSE
35.6	100	100	0	0	0.35	0	0	0	0	0	28	0.6	2500	TRUE	FALSE	FALSE
31.9	100	0	100	0	0.4	0	0	0	0	0	7	0.6	2500	TRUE	FALSE	FALSE
35.6	100	0	100	0	0.4	0	0	0	0	0	7	0.6	2500	TRUE	FALSE	FALSE
40.2	100	0	100	0	0.4	0	0	0	0	0	7	0.6	2500	TRUE	FALSE	FALSE
31.6	100	0	100	0	0.4	0	0	0	0	0	28	0.6	2500	TRUE	FALSE	FALSE
33.9	100	0	100	0	0.4	0	0	0	0	0	28	0.6	2500	TRUE	FALSE	FALSE
26.8	100	0	100	0	0.4	0	0	0	0	0	28	0.6	2500	TRUE	FALSE	FALSE
31.3	100	30	70	0	0.4	0	0	0	0	0	7	0.6	2500	TRUE	FALSE	FALSE
29.1	100	30	70	0	0.4	0	0	0	0	0	7	0.6	2500	TRUE	FALSE	FALSE
30.4	100	30	70	0	0.4	0	0	0	0	0	7	0.6	2500	TRUE	FALSE	FALSE
28.3	100	30	70	0	0.4	0	0	0	0	0	28	0.6	2500	TRUE	FALSE	FALSE
33	100	30	70	0	0.4	0	0	0	0	0	28	0.6	2500	TRUE	FALSE	FALSE
31.6	100	30	70	0	0.4	0	0	0	0	0	28	0.6	2500	TRUE	FALSE	FALSE
36.6	100	70	30	0	0.4	0	0	0	0	0	7	0.6	2500	TRUE	FALSE	FALSE
35.4	100	70	30	0	0.4	0	0	0	0	0	7	0.6	2500	TRUE	FALSE	FALSE
34.8	100	70	30	0	0.4	0	0	0	0	0	7	0.6	2500	TRUE	FALSE	FALSE
36.7	100	70	30	0	0.4	0	0	0	0	0	28	0.6	2500	TRUE	FALSE	FALSE
31.4	100	70	30	0	0.4	0	0	0	0	0	28	0.6	2500	TRUE	FALSE	FALSE
34.2	100	70	30	0	0.4	0	0	0	0	0	28	0.6	2500	TRUE	FALSE	FALSE
31.4	100	100	0	0	0.4	0	0	0	0	0	7	0.6	2500	TRUE	FALSE	FALSE
30.8	100	100	0	0	0.4	0	0	0	0	0	7	0.6	2500	TRUE	FALSE	FALSE
36.8	100	100	0	0	0.4	0	0	0	0	0	7	0.6	2500	TRUE	FALSE	FALSE
35.1	100	100	0	0	0.4	0	0	0	0	0	28	0.6	2500	TRUE	FALSE	FALSE
36.2	100	100	0	0	0.4	0	0	0	0	0	28	0.6	2500	TRUE	FALSE	FALSE
41.1	100	100	0	0	0.4	0	0	0	0	0	28	0.6	2500	TRUE	FALSE	FALSE
34.9	100	0	100	0	0.45	0	0	0	0	0	7	0.6	2500	TRUE	FALSE	FALSE
30.3	100	0	100	0	0.45	0	0	0	0	0	7	0.6	2500	TRUE	FALSE	FALSE
37.9	100	0	100	0	0.45	0	0	0	0	0	7	0.6	2500	TRUE	FALSE	FALSE
31.91	100	0	100	0	0.45	0	0	0	0	0	28	0.6	2500	TRUE	FALSE	FALSE
30.65	100	0	100	0	0.45	0	0	0	0	0	28	0.6	2500	TRUE	FALSE	FALSE
34.94	100	0	100	0	0.45	0	0	0	0	0	28	0.6	2500	TRUE	FALSE	FALSE
33.4	100	30	70	0	0.45	0	0	0	0	0	7	0.6	2500	TRUE	FALSE	FALSE
31.7	100	30	70	0	0.45	0	0	0	0	0	7	0.6	2500	TRUE	FALSE	FALSE
30.2	100	30	70	0	0.45	0	0	0	0	0	7	0.6	2500	TRUE	FALSE	FALSE
28.35	100	30	70	0	0.45	0	0	0	0	0	28	0.6	2500	TRUE	FALSE	FALSE
29.93	100	30	70	0	0.45	0	0	0	0	0	28	0.6	2500	TRUE	FALSE	FALSE
31.64	100	30	70	0	0.45	0	0	0	0	0	28	0.6	2500	TRUE	FALSE	FALSE
28.4	100	70	30	0	0.45	0	0	0	0	0	7	0.6	2500	TRUE	FALSE	FALSE
30.4	100	70	30	0	0.45	0	0	0	0	0	7	0.6	2500	TRUE	FALSE	FALSE
35.3	100	70	30	0	0.45	0	0	0	0	0	7	0.6	2500	TRUE	FALSE	FALSE
31.73	100	70	30	0	0.45	0	0	0	0	0	28	0.6	2500	TRUE	FALSE	FALSE
32.31	100	70	30	0	0.45	0	0	0	0	0	28	0.6	2500	TRUE	FALSE	FALSE
30.66	100	70	30	0	0.45	0	0	0	0	0	28	0.6	2500	TRUE	FALSE	FALSE
32.7	100	100	0	0	0.45	0	0	0	0	0	7	0.6	2500	TRUE	FALSE	FALSE
30.3	100	100	0	0	0.45	0	0	0	0	0	7	0.6	2500	TRUE	FALSE	FALSE
31.4	100	100	0	0	0.45	0	0	0	0	0	7	0.6	2500	TRUE	FALSE	FALSE
36.04	100	100	0	0	0.45	0	0	0	0	0	28	0.6	2500	TRUE	FALSE	FALSE
32.56	100	100	0	0	0.45	0	0	0	0	0	28	0.6	2500	TRUE	FALSE	FALSE
31.69	100	100	0	0	0.45	0	0	0	0	0	28	0.6	2500	TRUE	FALSE	FALSE
46.9	100	0	100	0	0.3	0	0	0	0	0	7	0.6	2500	TRUE	FALSE	FALSE
41.7	100	30	70	0	0.3	0	0	0	0	0	7	0.6	2500	TRUE	FALSE	FALSE
40.8	100	70	30	0	0.3	0	0	0	0	0	7	0.6	2500	TRUE	FALSE	FALSE
38.4	100	100	0	0	0.3	0	0	0	0	0	7	0.6	2500	TRUE	FALSE	FALSE
49.2	100	0	100	0	0.3	0	0	0	0	0	28	0.6	2500	TRUE	FALSE	FALSE
46.8	100	30	70	0	0.3	0	0	0	0	0	28	0.6	2500	TRUE	FALSE	FALSE
44.5	100	70	30	0	0.3	0	0	0	0	0	28	0.6	2500	TRUE	FALSE	FALSE
42.6	100	100	0	0	0.3	0	0	0	0	0	28	0.6	2500	TRUE	FALSE	FALSE
47.4	100	0	100	0	0.3	0	15	0	0	0.5	7	0.6	2500	TRUE	FALSE	FALSE
51.5	100	30	70	0	0.3	0	15	0	0	0.5	7	0.6	2500	TRUE	FALSE	FALSE
53.9	100	70	30	0	0.3	0	15	0	0	0.5	7	0.6	2500	TRUE	FALSE	FALSE
56.5	100	100	0	0	0.3	0	15	0	0	0.5	7	0.6	2500	TRUE	FALSE	FALSE
51.5	100	0	100	0	0.3	0	15	0	0	0.5	28	0.6	2500	TRUE	FALSE	FALSE
52.6	100	30	70	0	0.3	0	15	0	0	0.5	28	0.6	2500	TRUE	FALSE	FALSE
55.3	100	70	30	0	0.3	0	15	0	0	0.5	28	0.6	2500	TRUE	FALSE	FALSE
58.3	100	100	0	0	0.3	0	15	0	0	0.5	28	0.6	2500	TRUE	FALSE	FALSE
55.2	100	0	100	0	0.3	15	0	0	0	0.5	7	0.6	2500	TRUE	FALSE	FALSE
60.9	100	30	70	0	0.3	15	0	0	0	0.5	7	0.6	2500	TRUE	FALSE	FALSE
61.2	100	70	30	0	0.3	15	0	0	0	0.5	7	0.6	2500	TRUE	FALSE	FALSE
63.7	100	100	0	0	0.3	15	0	0	0	0.5	7	0.6	2500	TRUE	FALSE	FALSE
52.9	100	0	100	0	0.3	15	0	0	0	0.5	28	0.6	2500	TRUE	FALSE	FALSE
75.6	100	30	70	0	0.3	15	0	0	0	0.5	28	0.6	2500	TRUE	FALSE	FALSE
79.1	100	70	30	0	0.3	15	0	0	0	0.5	28	0.6	2500	TRUE	FALSE	FALSE
82.3	100	100	0	0	0.3	15	0	0	0	0.5	28	0.6	2500	TRUE	FALSE	FALSE
21.21	100	50	200	0	0.45	0	0	0	0	0.25	3	2.71	1600	TRUE	FALSE	FALSE
34.93	100	50	200	0	0.45	0	0	0	0	0.25	28	2.71	1600	TRUE	FALSE	FALSE
37.63	100	50	200	0	0.45	0	0	0	0	0.25	90	2.71	1600	TRUE	FALSE	FALSE
22.15	100	50	200	0	0.45	0	0	0	0	0.25	3	1.45	1600	TRUE	FALSE	FALSE
36.54	100	50	200	0	0.45	0	0	0	0	0.25	28	1.45	1600	TRUE	FALSE	FALSE
39.02	100	50	200	0	0.45	0	0	0	0	0.25	90	1.45	1600	TRUE	FALSE	FALSE
22.98	100	50	200	0	0.45	0	0	0	0	0.25	3	0.56	1600	TRUE	FALSE	FALSE
37.62	100	50	200	0	0.45	0	0	0	0	0.25	28	0.56	1600	TRUE	FALSE	FALSE
40.28	100	50	200	0	0.45	0	0	0	0	0.25	90	0.56	1600	TRUE	FALSE	FALSE
24.09	100	75	175	0	0.45	0	0	0	0	0.25	3	0.6	1600	TRUE	FALSE	FALSE
38.56	100	75	175	0	0.45	0	0	0	0	0.25	90	0.6	1600	TRUE	FALSE	FALSE
17.83	80	75	175	0	0.45	0	0	0	20	0.25	3	0.6	1600	TRUE	FALSE	FALSE
19.14	80	75	175	0	0.45	0	20	0	0	0.25	3	0.6	1600	TRUE	FALSE	FALSE
14.56	60	75	175	0	0.45	0	0	0	40	0.25	3	0.6	1600	TRUE	FALSE	FALSE
15.83	60	75	175	0	0.45	0	40	0	0	0.25	3	0.6	1600	TRUE	FALSE	FALSE
36.99	80	75	175	0	0.45	0	0	0	20	0.25	90	0.6	1600	TRUE	FALSE	FALSE
34.19	70	75	175	0	0.45	0	0	0	30	0.25	90	0.6	1600	TRUE	FALSE	FALSE
32.08	60	75	175	0	0.45	0	0	0	40	0.25	90	0.6	1600	TRUE	FALSE	FALSE
37.41	80	75	175	0	0.45	0	20	0	0	0.25	90	0.6	1600	TRUE	FALSE	FALSE
36.19	70	75	175	0	0.45	0	30	0	0	0.25	90	0.6	1600	TRUE	FALSE	FALSE
34.14	60	75	175	0	0.45	0	40	0	0	0.25	90	0.6	1600	TRUE	FALSE	FALSE
38.94	100	0	250	0	0.45	0	0	0	0	0.3	28	0.6	1600	FALSE	TRUE	FALSE
36.55	100	25	225	0	0.45	0	0	0	0	0.3	28	0.6	1600	FALSE	TRUE	FALSE
33.59	100	50	200	0	0.45	0	0	0	0	0.3	28	0.6	1600	FALSE	TRUE	FALSE
31.44	100	75	175	0	0.45	0	0	0	0	0.3	28	0.6	1600	FALSE	TRUE	FALSE
34.4	100	0	150	0	0.5	0	0	0	0	0	3	0.15	2500	FALSE	TRUE	FALSE
36.4	100	3	150	0	0.5	0	0	0	0	0	3	0.15	2500	FALSE	TRUE	FALSE
32.4	100	6	150	0	0.5	0	0	0	0	0	3	0.15	2500	FALSE	TRUE	FALSE
27.1	100	9	150	0	0.5	0	0	0	0	0	3	0.15	2500	FALSE	TRUE	FALSE
22.5	100	12	150	0	0.5	0	0	0	0	0	3	0.15	2500	FALSE	TRUE	FALSE
53.7	100	0	150	0	0.5	0	0	0	0	0	56	0.15	2500	FALSE	TRUE	FALSE
57.5	100	3	150	0	0.5	0	0	0	0	0	56	0.15	2500	FALSE	TRUE	FALSE
52.3	100	6	150	0	0.5	0	0	0	0	0	56	0.15	2500	FALSE	TRUE	FALSE
51	100	9	150	0	0.5	0	0	0	0	0	56	0.15	2500	FALSE	TRUE	FALSE
42	100	12	150	0	0.5	0	0	0	0	0	56	0.15	2500	FALSE	TRUE	FALSE
25.26	100	0	145	0	0.45	25	0	0	0	0.012	7	0.6	2500	FALSE	TRUE	FALSE
36.89	100	0	145	0	0.45	25	0	0	0	0.012	28	0.6	2500	FALSE	TRUE	FALSE
42.32	100	0	145	0	0.45	25	0	0	0	0.012	90	0.6	2500	FALSE	TRUE	FALSE
44.57	100	0	145	0	0.45	25	0	0	0	0.012	180	0.6	2500	FALSE	TRUE	FALSE
48.12	100	0	145	0	0.45	25	0	0	0	0.012	365	0.6	2500	FALSE	TRUE	FALSE
21.31	75	25	145	0	0.45	25	0	0	0	0.012	7	0.6	2500	FALSE	TRUE	FALSE
27.21	75	25	145	0	0.45	25	0	0	0	0.012	28	0.6	2500	FALSE	TRUE	FALSE
31.24	75	25	145	0	0.45	25	0	0	0	0.012	90	0.6	2500	FALSE	TRUE	FALSE
33.35	75	25	145	0	0.45	25	0	0	0	0.012	180	0.6	2500	FALSE	TRUE	FALSE
32.88	75	25	145	0	0.45	25	0	0	0	0.012	365	0.6	2500	FALSE	TRUE	FALSE
9.16	50	50	145	0	0.45	25	0	0	0	0.012	7	0.6	2500	FALSE	TRUE	FALSE
15.43	50	50	145	0	0.45	25	0	0	0	0.012	28	0.6	2500	FALSE	TRUE	FALSE
17.14	50	50	145	0	0.45	25	0	0	0	0.012	90	0.6	2500	FALSE	TRUE	FALSE
18.19	50	50	145	0	0.45	25	0	0	0	0.012	180	0.6	2500	FALSE	TRUE	FALSE
20.2	50	50	145	0	0.45	25	0	0	0	0.012	365	0.6	2500	FALSE	TRUE	FALSE
5.19	25	75	145	0	0.45	25	0	0	0	0.012	7	0.6	2500	FALSE	TRUE	FALSE
7.43	25	75	145	0	0.45	25	0	0	0	0.012	28	0.6	2500	FALSE	TRUE	FALSE
8.46	25	75	145	0	0.45	25	0	0	0	0.012	90	0.6	2500	FALSE	TRUE	FALSE
7.92	25	75	145	0	0.45	25	0	0	0	0.012	180	0.6	2500	FALSE	TRUE	FALSE
8.85	25	75	145	0	0.45	25	0	0	0	0.012	365	0.6	2500	FALSE	TRUE	FALSE
26.84	100	0	145	0	0.45	25	0	0	0	0.012	7	0.6	2500	FALSE	FALSE	TRUE
37.1	100	0	145	0	0.45	25	0	0	0	0.012	28	0.6	2500	FALSE	FALSE	TRUE
39.91	100	0	145	0	0.45	25	0	0	0	0.012	90	0.6	2500	FALSE	FALSE	TRUE
41.91	100	0	145	0	0.45	25	0	0	0	0.012	180	0.6	2500	FALSE	FALSE	TRUE
43.27	100	0	145	0	0.45	25	0	0	0	0.012	365	0.6	2500	FALSE	FALSE	TRUE
22.28	75	25	145	0	0.45	25	0	0	0	0.012	7	0.6	2500	FALSE	FALSE	TRUE
28.13	75	25	145	0	0.45	25	0	0	0	0.012	28	0.6	2500	FALSE	FALSE	TRUE
29.69	75	25	145	0	0.45	25	0	0	0	0.012	90	0.6	2500	FALSE	FALSE	TRUE
30.27	75	25	145	0	0.45	25	0	0	0	0.012	180	0.6	2500	FALSE	FALSE	TRUE
32.43	75	25	145	0	0.45	25	0	0	0	0.012	365	0.6	2500	FALSE	FALSE	TRUE
11.25	50	50	145	0	0.45	25	0	0	0	0.012	7	0.6	2500	FALSE	FALSE	TRUE
18.45	50	50	145	0	0.45	25	0	0	0	0.012	28	0.6	2500	FALSE	FALSE	TRUE
17.23	50	50	145	0	0.45	25	0	0	0	0.012	90	0.6	2500	FALSE	FALSE	TRUE
16.67	50	50	145	0	0.45	25	0	0	0	0.012	180	0.6	2500	FALSE	FALSE	TRUE
18.78	50	50	145	0	0.45	25	0	0	0	0.012	365	0.6	2500	FALSE	FALSE	TRUE
5.28	25	75	145	0	0.45	25	0	0	0	0.012	7	0.6	2500	FALSE	FALSE	TRUE
7.11	25	75	145	0	0.45	25	0	0	0	0.012	28	0.6	2500	FALSE	FALSE	TRUE
7.99	25	75	145	0	0.45	25	0	0	0	0.012	90	0.6	2500	FALSE	FALSE	TRUE
8.78	25	75	145	0	0.45	25	0	0	0	0.012	180	0.6	2500	FALSE	FALSE	TRUE
7.15	25	75	145	0	0.45	25	0	0	0	0.012	365	0.6	2500	FALSE	FALSE	TRUE
25.8	100	0	186	262	0.45	0	0	0	0	0	7	5	7854	FALSE	TRUE	FALSE
29.2	100	0	186	262	0.45	0	0	0	0	0	14	5	7854	FALSE	TRUE	FALSE
29.3	100	0	186	262	0.45	0	0	0	0	0	28	5	7854	FALSE	TRUE	FALSE
33.7	100	0	186	262	0.45	0	0	0	0	0	60	5	7854	FALSE	TRUE	FALSE
33.9	100	0	186	262	0.45	0	0	0	0	0	90	5	7854	FALSE	TRUE	FALSE
38.8	100	0	186	262	0.45	0	0	0	0	0	180	5	7854	FALSE	TRUE	FALSE
40.6	100	0	186	262	0.45	0	0	0	0	0	365	5	7854	FALSE	TRUE	FALSE
25.3	100	18	167	262	0.45	0	0	0	0	0	7	5	7855	FALSE	TRUE	FALSE
28.7	100	18	167	262	0.45	0	0	0	0	0	14	5	7855	FALSE	TRUE	FALSE
29.1	100	18	167	262	0.45	0	0	0	0	0	28	5	7855	FALSE	TRUE	FALSE
31.9	100	18	167	262	0.45	0	0	0	0	0	60	5	7855	FALSE	TRUE	FALSE
33.9	100	18	167	262	0.45	0	0	0	0	0	90	5	7855	FALSE	TRUE	FALSE
36.5	100	18	167	262	0.45	0	0	0	0	0	180	5	7855	FALSE	TRUE	FALSE
39.2	100	18	167	262	0.45	0	0	0	0	0	365	5	7855	FALSE	TRUE	FALSE
25	100	33	138	276	0.45	0	0	0	0	0	7	5	7855	FALSE	TRUE	FALSE
29.6	100	33	138	276	0.45	0	0	0	0	0	14	5	7855	FALSE	TRUE	FALSE
29.6	100	33	138	276	0.45	0	0	0	0	0	28	5	7855	FALSE	TRUE	FALSE
31.2	100	33	138	276	0.45	0	0	0	0	0	60	5	7855	FALSE	TRUE	FALSE
30	100	33	138	276	0.45	0	0	0	0	0	90	5	7855	FALSE	TRUE	FALSE
34.3	100	33	138	276	0.45	0	0	0	0	0	180	5	7855	FALSE	TRUE	FALSE
37.2	100	33	138	276	0.45	0	0	0	0	0	365	5	7855	FALSE	TRUE	FALSE
25.1	100	200	0	0	0.5	0	0	0	0	0	7	0.6	1600	FALSE	TRUE	FALSE
29.7	100	200	0	0	0.5	0	0	0	0	0	28	0.6	1600	FALSE	TRUE	FALSE
23.9	100	175	0	0	0.5	0	0	0	0	0	7	0.6	1600	FALSE	TRUE	FALSE
28.3	100	175	0	0	0.5	0	0	0	0	0	28	0.6	1600	FALSE	TRUE	FALSE
22.2	100	185	0	0	0.5	0	0	0	0	0	7	0.6	1600	FALSE	TRUE	FALSE
25.9	100	185	0	0	0.5	0	0	0	0	0	28	0.6	1600	FALSE	TRUE	FALSE
5.3	100	168	0	0	0.5	0	0	0	0	0	7	0.6	1600	FALSE	TRUE	FALSE
5.7	100	168	0	0	0.5	0	0	0	0	0	28	0.6	1600	FALSE	TRUE	FALSE
45.4	100	0	300	0	0.5	0	0	0	0	0	7	0.6	1600	FALSE	TRUE	FALSE
59	100	0	300	0	0.5	0	0	0	0	0	28	0.6	1600	FALSE	TRUE	FALSE
46.4	100	0	261	0	0.5	0	0	0	0	0	7	0.6	1600	FALSE	TRUE	FALSE
62.5	100	0	261	0	0.5	0	0	0	0	0	28	0.6	1600	FALSE	TRUE	FALSE
19	100	227	0	0	0.5	0	0	0	0	0	7	0.6	1600	FALSE	TRUE	FALSE
21.7	100	227	0	0	0.5	0	0	0	0	0	28	0.6	1600	FALSE	TRUE	FALSE
25.1	100	200	0	0	0.5	0	0	0	0	0	7	0.6	1600	FALSE	TRUE	FALSE
29.7	100	200	0	0	0.5	0	0	0	0	0	28	0.6	1600	FALSE	TRUE	FALSE
28.4	100	147	0	0	0.5	0	0	0	0	0	7	0.6	1600	FALSE	TRUE	FALSE
32.8	100	147	0	0	0.5	0	0	0	0	0	28	0.6	1600	FALSE	TRUE	FALSE
28.1	100	0	250	0	0.5	0	0	0	0	0	3	0.6	2500	TRUE	FALSE	FALSE
38.1	100	0	250	0	0.5	0	0	0	0	0	7	0.6	2500	TRUE	FALSE	FALSE
49.2	100	0	250	0	0.5	0	0	0	0	0	28	0.6	2500	TRUE	FALSE	FALSE
20.3	85	15	250	0	0.5	0	0	0	0	0	3	0.6	2500	TRUE	FALSE	FALSE
25.3	85	15	250	0	0.5	0	0	0	0	0	7	0.6	2500	TRUE	FALSE	FALSE
32.1	85	15	250	0	0.5	0	0	0	0	0	28	0.6	2500	TRUE	FALSE	FALSE
13.3	70	30	250	0	0.5	0	0	0	0	0	3	0.6	2500	TRUE	FALSE	FALSE
16.2	70	30	250	0	0.5	0	0	0	0	0	7	0.6	2500	TRUE	FALSE	FALSE
21.1	70	30	250	0	0.5	0	0	0	0	0	28	0.6	2500	TRUE	FALSE	FALSE
